# Supplementary material for: Enhanced CDC of B cell chronic lymphocytic leukemia cells mediated by rituximab combined with a novel anti-complement factor H antibody
Source: PLoS One. 2017 Jun 28;12(6):e0179841. doi: 10.1371/journal.pone.0179841 (PMC5489178; doi:10.1371/journal.pone.0179841)
Supplement: S1 File — Table A. Responsiveness of B-CLL cells to RTX. Table B. Responsiveness of the B-CLL cells of patient 11 to αCFH vs. αCFH + RTX. Table C. Response of B-CLL cells to the αCFH antibody in the presence of patient serum vs. NHS. Table D. CDC of B-CLL cells in the presence of different combinations of antibodies. Table E. Flow cytometry original data in support of Table 3. (XLSX) [file pone.0179841.s001.xlsx]

## Sheet: Table A
Table A. Responsiveness of B-CLL cells to RTX
Comparison is made between cells in normal human serum with and without RTX. Data are normalized to the no RTX condition for each patient.
Data treatment:
1. Triplicate data were averaged and standard deviations (SD) determined.
2. The "+RTX" means are divided by the "no RTX" means to obtain "fold cytotoxicity".
3. The SD of each fold cytotoxicity value=(mean"+RTX"/mean"noRTX")*(SQRT((SD"+RTX"/mean"+RTX")2+(SD"noRTX"/mean"noRTX")2)).
4. The p value for difference in fold cytotoxicity between patients 2 and 3 was found using the GraphPad Prism online calculator:
https://www.graphpad.com/quickcalcs/ttest1/?Format=SD
entering mean of each fold cytotoxicity, SD of each fold cytotoxicity, and N=3, and performing an unpaired two-tailed t test.
Triplicate % cytotoxicity data						Fold cytotoxicity calculation
Patient		% Cytotox + RTX	% Cytotox no RTX		p-value "+ RTX" vs "-RTX"	Patient	Mean + RTX	SD	Mean no RTX	SD	Mean Fold cyto- toxicity	SD fold cyto- toxicity
1	Cytotox 1	20.4647	22.2442			1	20.613	1.41464	23.0845	1.32915	0.892934	0.0799914
	Cytotox 2	22.0959	24.6169			2	63.4289	6.78687	42.5033	5.54644	1.49233	0.251836
	Cytotox 3	19.2783	22.3925			3	14.7366	0.699808	15.042	1.08252	0.979695	0.0844717
	Mean:	20.613	23.0845			4	35.038	0.438494	33.2658	1.58587	1.05327	0.0519136
	SD:	1.41464	1.32915	p=	0.0920962	5	36.019	0.369964	38.3886	1.69539	0.938272	0.0425436
2	Cytotox 1	70.5997	39.7001			6	38.2337	1.09963	41.3639	1.79307	0.924324	0.0480852
	Cytotox 2	62.5815	48.8918			7	36.8981	1.06684	35.5847	0.781113	1.03691	0.0376413
	Cytotox 3	57.1056	38.9179			8	34.981	1.47862	32.6453	0.0940821	1.07155	0.0453985
	Mean:	63.4289	42.5033			9	31.9558	1.31836	31.4901	1.33369	1.01479	0.0599997
	SD:	6.78687	5.54644	p=	0.0144334	10	32.5425	0.431676	32.2739	0.54272	1.00832	0.0215964
3	Cytotox 1	14.1257	15.4238			11	15.5814	0.3381	13.114	3.84945	1.18815	0.349719
	Cytotox 2	14.5839	13.8203
	Cytotox 3	15.5001	15.8819				p value comparisions by fold cytotoxicity
	Mean:	14.7366	15.042				p fold cytotoxicity (patients 2 vs. 3) = 0.0292
	SD:	0.699808	1.08252	p=	0.702549		p fold cytotoxicity (patients 10 vs. 11) = 0.424 (n.s.)
4	Cytotox 1	34.7848	34.3291
	Cytotox 2	34.7848	34.0253
	Cytotox 3	35.5443	31.443
	Mean:	35.038	33.2658
	SD:	0.438494	1.58587	p=	0.135534
5	Cytotox 1	36.4336	37.3223
	Cytotox 2	35.7227	37.5
	Cytotox 3	35.9005	40.3436
	Mean:	36.019	38.3886
	SD:	0.369964	1.69539	p=	0.0772196
6	Cytotox 1	39.4075	40.2459
	Cytotox 2	38.066	40.4136
	Cytotox 3	37.2275	43.4321
	Mean:	38.2337	41.3639
	SD:	1.09963	1.79307	p=	0.0614825
7	Cytotox 1	36.0225	36.2101
	Cytotox 2	38.0863	34.7092
	Cytotox 3	36.5854	35.8349
	Mean:	36.8981	35.5847
	SD:	1.06684	0.781113	p=	0.160477
8	Cytotox 1	33.4058	32.7539
	Cytotox 2	35.1983	32.591
	Cytotox 3	36.3389	32.591
	Mean:	34.981	32.6453
	SD:	1.47862	0.0940821	p=	0.0524158
9	Cytotox 1	33.1781	32.6542
	Cytotox 2	32.1304	31.7811
	Cytotox 3	30.5588	30.0349
	Mean:	31.9558	31.4901
	SD:	1.31836	1.33369	p=	0.689293
10	Cytotox 1	32.2292	32.7663
	Cytotox 2	32.3635	31.692
	Cytotox 3	33.0349	32.3635
	Mean:	32.5425	32.2739
	SD:	0.431676	0.54272	p=	0.53908
11	Cytotox 1	15.353	8.84167
	Cytotox 2	15.4215	16.3125
	Cytotox 3	15.9698	14.1878
	Mean:	15.5814	13.114
	SD:	0.3381	3.84945	p=	0.330781

## Sheet: Table B
Table B. Responsiveness of the B-CLL cells of patient 11 to aCFH vs. aCFH + RTX
Data are normalized to a no antibody control.
Data treatment:
1. Triplicate data were averaged and standard deviations (SD) determined.
2. The means are divided by the "no Ab" mean to obtain "fold cytotoxicity".
3. The SD of each fold cytotoxicity value=(mean"+Ab"/mean"noAb")*(SQRT((SD"+Ab"/mean"+Ab")2+(SD"noAb"/mean"noAb")2)).
4. The p value was found using the GraphPad Prism online calculator as described above.
Final plotted data are boxed.
		no Ab	aCFH			aCFH +RTX	aCon +RTX
Cytotox 1		8.84167	13.708		aCon	20.9733	15.353
Cytotox 2		16.3125	13.4339		13.708	25.7711	15.4215
Cytotox 3		14.1878	14.5305		13.3653	28.4441	15.9698
Mean:		13.114	13.8908		14.462	25.0628	15.5814
SD:		3.84945	0.57071		13.8451	3.78546	0.3381
					0.561025
Fold cytotoxicity calculation
Condition	Mean +Ab	SD	Mean no Ab			Fold cyto- toxicity	SD fold cyto- toxicity
aCFH	13.8908	0.57071	13.114		SD	1.05923	0.31
aCon	13.8451	0.561025	13.114		3.8	1.05575	0.308898
aCFH +RTX	25.0628	3.78546	13.114		3.8	1.91115	0.624503
aCon +RTX	15.5814	0.3381	13.114		3.8	1.18815	0.345251
					3.8
p fold cytotoxicity (aCFH+RTX vs aCon+RTX) = 0.156

## Sheet: Table C
Table C. Response of B-CLL cells to the aCFH antibody in the presence of patient serum vs. NHS
Experiment examines (1) the response of B-CLL cells to the aCFH antibody, and (2) the sufficiency of
patient serum in the presence of the aCFH antibody to allow CDC of that patient's B-CLL cells.
Comparison is first made between CDC in the presence of aCFH and aCon (control) antibodies in
each type of serum (p1).
Comparison is then made between fold increase in patient's autologous serum (PS) due to aCFH versus
fold increase in human serum (NHS) due to aCFH (p2).
Data treatment:
1. Triplicate data were averaged and standard deviations (SD) determined.
2. The aCFH means are normalized to the aCon (control antibody) means to obtain "fold cytotoxicity".
3. The SD of each fold cytotoxicity value=
(mean aCFH/mean aCon)*(SQRT((SD aCFH/mean aCFH)2+(SD aCon/mean aCon)2)).
The final plotted fold cytotoxicity and SD data are boxed.
4. The p values for fold cytotoxicity between the aCon and aCFH conditions were calculated in Excel
performing an unpaired two-tailed, equal variance t test.
5. The p values for the fold cytotoxicity comparison between two types of serum were determined using
the GraphPad Prism online calculator:
https://www.graphpad.com/quickcalcs/ttest1/?Format=SD
entering mean of each fold cytotoxicity, SD of each fold cytotoxicity, and N=3, and performing an unpaired
two-tailed t test.
Patient 1	PS + RTX + aCon	PS + RTX + aCFH	mean fold cytotoxicity	NHS + RTX + aCon	NHS + RTX + aCFH	mean fold cytotoxicity
Cytotox 1	35.4424	66.436		22.8374	56.5002
Cytotox 2	36.7771	69.2536		24.0237	54.4241
Cytotox 3	38.8532	73.999		23.8754	62.5803
Mean:	37.0242	69.8962	1.88785	23.5788	57.8349	2.45283
SD:	1.71877	3.82224	0.135419	0.646401	4.23874	0.191933
p1:		0.000169946			0.000158089
p2:							0.0145
Patient 2
Cytotox 1	29.7262	52.8031		45.176	74.5111
Cytotox 2	30.5085	57.6923		45.176	73.1421
Cytotox 3	31.8774	61.9948		47.7184	80.1825
Mean:	30.704	57.4967	1.87261	46.0235	75.9452	1.65014
SD:	1.08887	4.59895	0.163845	1.46784	3.73289	0.0966868
p1:		0.000603121			0.000206953
p2:							0.1161
Patient 3
Cytotox 1	20.6159	21.3795		15.042	27.717
Cytotox 2	21.1504	21.6849		14.4312	28.3278
Cytotox 3	23.3647	21.914		15.5765	27.1061
Mean:	21.7104	21.6595	0.997655	15.0165	27.717	1.84576
SD:	1.45743	0.268151	0.0681028	0.573089	0.610842	0.081343
p1:		0.955411			1.24904e-05
p2:							0.0002
Patient 4
Cytotox 1	64.2532	66.0759		34.0253	63.6456
Cytotox 2	69.7215	66.3797		36.3038	62.7342
Cytotox 3	68.0506	66.3797		35.6962	61.2152
Mean:	67.3418	66.2785	0.984211	35.3418	62.5316	1.76934
SD:	2.80225	0.175398	0.041038	1.17987	1.22778	0.0685272
p1:		0.547683			1.01663e-05
p2:							0.0001
Patient 5
Cytotox 1	43.8981	44.4313		38.5664	54.2062
Cytotox 2	43.7204	45.4976		38.0332	56.6943
Cytotox 3	42.8318	43.7204		40.5213	58.2938
Mean:	43.4834	44.5498	1.02452	39.0403	56.3981	1.44461
SD:	0.571306	0.89453	0.0245843	1.31003	2.05987	0.0716503
p1:		0.156815			0.000249725
p2:							0.0007

## Sheet: Table D
Table D. CDC of B-CLL cells in the presence of different combinations of antibodies
Experiment compares CDC of B-CLL cells in the presence of different combinations of antibodies.
Data treatment:
1. Triplicate data were averaged and standard deviations (SD) determined.
2. Each experimental mean was then normalized to the mean aCon value to obtain "fold cytotoxicity".
3. The SD of each fold cytotoxicity value=
(mean experimental/mean aCon)*(SQRT((SD experimental/mean experimental)2+(SD aCon/mean aCon)2)).
The final plotted fold cytotoxicity and SD data are boxed.
4. The p value for difference in fold cytotoxicity for RTX + aCFH + aCD59 vs. RTX + aCon + aCD59 found
using the GraphPad Prism online calculator:
https://www.graphpad.com/quickcalcs/ttest1/?Format=SD
entering mean of each fold cytotoxicity, SD of each fold cytotoxicity, and N=3, and performing an unpaired
two-tailed t test.
Triplicate % cytotoxicity data
Antibody:	RTX	aCFH	aCD59	aCFH + aCD59	RTX+ aCFH	RTX + aCFH + aCD59	RTX + aCon + aCD59	aCon
	51.0638	46.6755	45.4787	44.6809	51.6622	72.2074	48.0718	42.0878
	49.4681	44.0824	43.0851	42.2872	52.4601	72.008	47.6729	42.8856
	48.4707	44.6809	45.6782	44.0824	55.4521	77.5931	46.875	45.2793
Mean:	49.6676	45.1463	44.7473	43.6835	53.1915	73.9362	47.5399	43.4176
SD:	1.308	1.35775	1.44299	1.24568	1.998	3.16855	0.609385	1.6609
Fold cytotoxicity calculation
Antibody	Mean	SD	Fold cyto- toxicity	SD fold cyto- toxicity
RTX	49.6676	1.308	1.14395	0.0531281
aCFH	45.1463	1.35775	1.03982	0.0505981
aCD59	44.7473	1.44299	1.03063	0.0515652
aCFH + aCD59	43.6835	1.24568	1.00613	0.0480054
RTX + aCFH	53.1915	1.998	1.22511	0.0656817
RTX + aCFH + aCD59	73.9362	3.16855	1.70291	0.097824
RTX + aCon + aCD59	47.5399	0.609385	1.09495	0.0441753
aCon	43.4176	1.6609	1	0.0540996
P value for difference in fold cytotoxicity for RTX + aCFH + aCD59 vs. RTX + aCon + aCD59
is 0.0001.

## Sheet: Table E
Table E. Flow cytometry original data in support of Table 3
Experiment 1		Fluorescent Meaurements
Patient	Marker	FITC-A Duplicate	FITC-A Duplicate	Mean
6	CD20	87.3	87.6	87.45	See note below-boxed values
	CD59	308	309	308.5	are used for standardization
1	CD20	67.4	71.6	69.5
	CD59	226	228	227
2	CD20	109	112	110.5
	CD59	162	164	163
7	CD20	119	119	119
	CD59	208	209	208.5
5	CD20	102	100	101
	CD59	203	203	203
Jurkat*	CD59 neg	7.01	7.04	7.025
	CD20 neg	53.5	53	53.25
Experiment 2		Fluorescent Meaurements
Patient	Marker	FITC-A Duplicate	FITC-A Duplicate	Mean	Standard-ization factor**	Standard-ized Mean FITC-A
6	CD20	80.2	81.1	80.65	1.08431	87.45
	CD59	159	147	153	2.01634	308.5
8	CD20	56.2	54.6	55.4	1.08431	60.071
	CD59	142	140	141	2.01634	284.304
3	CD20	178	183	180.5	1.08431	195.719
	CD59	166	163	164.5	2.01634	331.688
9	CD20	42.9	39.4	41.15	1.08431	44.6196
	CD59	71.4	70.3	70.85	2.01634	142.858
Jurkat	CD59 neg	4.2	4.19	4.195	2.01634	8.45855
Experiment 3		Fluorescent Meaurements
Patient	Marker	FITC-A Duplicate	FITC-A Duplicate	Mean	Standard-ization factor	Standard-ized Mean FITC-A
6	CD20	53.4	53.1	53.25	1.64225	87.45
	CD59	127	124	125.5	2.45817	308.5
4	CD20	97.7	97.7	97.7	1.64225	160.448
	CD59	105	102	103.5	2.45817	254.42
10	CD20	27.5	28.4	27.95	1.64225	45.901
	CD59	113	111	112	2.45817	275.315
Jurkat	CD59 neg	3.52	3.47	3.495	2.45817	8.59129
*Due to shortage of B-cells, negative control in this experiment were Jurkat cells plus
secondary antibody. Since this is not a true negative control, no control values have been
subtracted.
**All data in Experiments 2 and 3 were standardized to: (value obtained for patient #6 in
Experiment 1/value obtained for patient #6 in the current experiment) for each marker.
For CD20, the standard value for patient #6 is 87.5; for CD59 it is 309.
Composite FACS data, relative abundance CD20 and CD59 by thirds
	mean standard-ized value	percent rank	relative abundance	mean standard-ized value	percent rank	relative abundance
Patient	CD20	CD20	CD20	CD59	CD59	CD59
1	69.5	0.333	mod	227	0.444	mod
2	110.5	0.666	mod	163	0.111	low
3	195.719	1	high	331.688	1	high
4	160.448	0.888	high	254.42	0.555	mod
5	101	0.555	mod	203	0.222	low
6	87.45	0.444	mod	308.5	0.888	high
7	119	0.777	high	208.5	0.333	mod
8	60.071	0.222	low	284.304	0.777	high
9	44.6196	0	low	142.858	0	low
10	45.901	0.111	low	275.315	0.666	high
